# Supplementary material for: Role of BgaA as a Pneumococcal Virulence Factor Elucidated by Molecular Evolutionary Analysis
Source: Front Microbiol. 2020 Sep 24;11:582437. doi: 10.3389/fmicb.2020.582437 (PMC7541833; doi:10.3389/fmicb.2020.582437)
Supplement: Supplementary file 3 [file Data_Sheet_3.XLSX]

## Sheet: Sheet1
Supplementary Table 3. BLASTP results: Sequences of Homo sapiens producing significant alignments with TIGR4 BgaA
Description	Max Score	Total Score	Query cover (%)	E value	Identity (%)	Accession number
EmGFP-LacZ TdTom [Homo sapiens]	87	87	17	1.37e-15	27.098	CAA9893810.1
unnamed protein product [Homo sapiens]	74.3	74.3	18	6.78e-12	23.4	BAG35619.1
beta-glucuronidase precursor (EC 3.2.1.31) [Homo sapiens]	73.9	73.9	21	8.54e-12	22.718	AAA52561.1
Chain A, Beta-glucuronidase [Homo sapiens]	73.2	73.2	18	1.31e-11	22.973	1BHG_A
glucuronidase, beta, isoform CRA_a [Homo sapiens]	72.4	72.4	18	1.66e-11	23.026	EAX07949.1
glucuronidase, beta, isoform CRA_b [Homo sapiens]	70.9	70.9	13	5.72e-11	25.329	EAX07950.1
beta-glucuronidase isoform 4 [Homo sapiens]	70.1	70.1	12	6.81e-11	25.862	NP_001280034.1
beta-glucuronidase isoform 3 [Homo sapiens]	70.5	70.5	13	7.09e-11	25.329	NP_001280033.1
beta-glucuronidase isoform X2 [Homo sapiens]	70.1	70.1	12	9.05e-11	25.784	XP_011514415.1
beta-glucuronidase isoform X4 [Homo sapiens]	69.7	69.7	12	1.05e-10	25.784	XP_011514416.1
unnamed protein product [Homo sapiens]	68.2	68.2	8	3.49e-10	26.455	BAG64768.1
unnamed protein product [Homo sapiens]	67.4	67.4	8	3.81e-10	26.455	BAG61991.1
beta-glucuronidase isoform 2 precursor [Homo sapiens]	68.2	68.2	8	4e-10	26.455	NP_001271219.1
beta-glucuronidase isoform X6 [Homo sapiens]	53.5	53.5	6	9.89e-06	26.316	XP_016867582.1
beta-glucuronidase isoform X5 [Homo sapiens]	53.5	53.5	6	9.95e-06	26.316	XP_016867581.1
beta-glucuronidase isoform X3 [Homo sapiens]	53.5	53.5	6	1.09e-05	26.316	XP_016867580.1
beta-glucuronidase isoform X1 [Homo sapiens]	53.5	53.5	6	1.64e-05	26.316	XP_005250354.1
hCG1644029 [Homo sapiens]	36.6	36.6	4	1.6	28.972	EAX08668.1
