# Supplementary material for: Role of BgaA as a Pneumococcal Virulence Factor Elucidated by Molecular Evolutionary Analysis
Source: Front Microbiol. 2020 Sep 24;11:582437. doi: 10.3389/fmicb.2020.582437 (PMC7541833; doi:10.3389/fmicb.2020.582437)
Supplement: Supplementary file 4 [file Data_Sheet_4.XLSX]

## Sheet: Experiment 1
Supplementary Data 1
Time	WT						∆bgaA
30	0.104	0.083	0.079	0.096	0.102	0.08	0.112	0.102	0.098	0.084	0.112	0.087
60	0.13	0.1	0.098	0.104	0.119	0.105	0.145	0.14	0.134	0.119	0.136	0.123
90	0.169	0.135	0.137	0.135	0.169	0.138	0.192	0.187	0.178	0.164	0.181	0.164
120	0.255	0.211	0.215	0.218	0.246	0.199	0.285	0.272	0.267	0.246	0.255	0.232
150	0.378	0.361	0.364	0.403	0.398	0.361	0.423	0.407	0.391	0.388	0.377	0.359
180	0.586	0.615	0.595	0.638	0.634	0.611	0.641	0.614	0.582	0.585	0.54	0.53
210	0.971	0.96	0.948	0.982	0.979	0.974	0.875	0.85	0.819	0.816	0.75	0.742
240	1.26	1.23	1.198	1.203	1.222	1.214	1.139	1.131	1.092	1.086	1.035	1.033
270	1.32	1.293	1.288	1.281	1.32	1.272	1.301	1.298	1.272	1.269	1.248	1.248
300	1.33	1.329	1.3	1.3	1.338	1.3	1.364	1.355	1.342	1.327	1.345	1.342
330	1.329	1.315	1.309	1.325	1.355	1.32	1.381	1.377	1.367	1.34	1.359	1.349
360	1.359	1.338	1.319	1.321	1.37	1.345	1.41	1.402	1.394	1.372	1.397	1.393
390	1.355	1.348	1.326	1.316	1.366	1.338	1.409	1.412	1.398	1.387	1.406	1.385
420	1.359	1.353	1.35	1.42	1.379	1.34	1.418	1.419	1.402	1.383	1.412	1.402
450	1.394	1.369	1.355	1.357	1.397	1.362	1.42	1.423	1.41	1.389	1.426	1.411
480	1.382	1.37	1.365	1.359	1.375	1.369	1.418	1.43	1.407	1.396	1.423	1.406

## Sheet: Experiment 2
Supplementary Data 1
Time	WT						∆bgaA
30	0.089	0.109	0.103	0.129	0.09	0.09	0.123	0.1	0.1	0.085	0.096	0.1
60	0.112	0.136	0.109	0.149	0.114	0.108	0.142	0.122	0.123	0.129	0.14	0.127
90	0.14	0.179	0.169	0.192	0.153	0.151	0.177	0.168	0.163	0.161	0.196	0.176
120	0.203	0.232	0.219	0.257	0.239	0.217	0.223	0.231	0.218	0.195	0.253	0.235
150	0.339	0.324	0.375	0.4	0.37	0.341	0.275	0.29	0.272	0.253	0.324	0.311
180	0.473	0.454	0.532	0.581	0.531	0.501	0.353	0.393	0.361	0.326	0.445	0.433
210	0.746	0.705	0.849	0.864	0.886	0.795	0.485	0.587	0.521	0.439	0.654	0.639
240	1.035	0.981	1.161	1.154	1.171	1.134	0.714	0.835	0.764	0.664	0.929	0.931
270	1.269	1.261	1.316	1.317	1.313	1.288	0.963	1.078	1.02	0.921	1.159	1.176
300	1.286	1.326	1.328	1.351	1.348	1.325	1.188	1.239	1.203	1.138	1.287	1.317
330	1.301	1.31	1.295	1.354	1.327	1.3	1.271	1.275	1.253	1.236	1.322	1.351
360	1.31	1.341	1.358	1.372	1.376	1.355	1.309	1.32	1.294	1.273	1.345	1.376
390	1.305	1.308	1.302	1.352	1.321	1.304	1.313	1.31	1.291	1.277	1.35	1.389
420	1.277	1.315	1.338	1.37	1.347	1.327	1.328	1.317	1.303	1.269	1.353	1.394
450	1.28	1.317	1.321	1.367	1.357	1.321	1.319	1.312	1.3	1.27	1.352	1.389
480	1.285	1.316	1.328	1.362	1.349	1.332	1.302	1.309	1.293	1.26	1.34	1.383

## Sheet: Experiment 3
Supplementary Data 1
Time	WT						∆bgaA
30	0.075	0.08	0.088	0.091	0.088	0.1	0.103	0.099	0.095	0.104	0.123	0.129
60	0.106	0.104	0.107	0.12	0.118	0.13	0.153	0.138	0.138	0.151	0.161	0.186
90	0.166	0.157	0.156	0.177	0.173	0.181	0.201	0.181	0.181	0.2	0.216	0.223
120	0.266	0.238	0.267	0.297	0.295	0.294	0.284	0.245	0.248	0.279	0.295	0.294
150	0.408	0.361	0.373	0.442	0.439	0.433	0.405	0.363	0.362	0.402	0.417	0.411
180	0.678	0.593	0.579	0.689	0.695	0.717	0.631	0.563	0.552	0.642	0.633	0.635
210	0.942	0.86	0.863	0.966	0.935	0.943	0.883	0.811	0.798	0.901	0.909	0.915
240	1.174	1.101	1.113	1.181	1.174	1.162	1.172	1.11	1.083	1.173	1.159	1.176
270	1.239	1.199	1.235	1.26	1.264	1.236	1.334	1.24	1.236	1.276	1.289	1.308
300	1.257	1.235	1.279	1.29	1.298	1.269	1.329	1.305	1.302	1.329	1.311	1.344
330	1.27	1.279	1.304	1.292	1.319	1.265	1.364	1.33	1.353	1.339	1.342	1.364
360	1.278	1.27	1.307	1.317	1.325	1.281	1.362	1.346	1.339	1.356	1.37	1.37
390	1.277	1.26	1.315	1.312	1.321	1.294	1.39	1.352	1.347	1.344	1.359	1.388
420	1.29	1.269	1.316	1.31	1.333	1.299	1.397	1.353	1.358	1.356	1.361	1.399
450	1.297	1.264	1.312	1.32	1.335	1.302	1.39	1.35	1.349	1.374	1.366	1.379
480	1.312	1.29	1.31	1.339	1.34	1.305	1.379	1.357	1.343	1.362	1.367	1.392
