# Supplementary material for: Role of BgaA as a Pneumococcal Virulence Factor Elucidated by Molecular Evolutionary Analysis
Source: Front Microbiol. 2020 Sep 24;11:582437. doi: 10.3389/fmicb.2020.582437 (PMC7541833; doi:10.3389/fmicb.2020.582437)
Supplement: Supplementary file 5 [file Data_Sheet_5.XLSX]

## Sheet: Experiment 1
Supplementary Data 2
Time after infection (h)	WT	ΔbgaA
54	1
72	1
96	1
96		1
120	1
120	1
240		1
336		0
336		0
336		0
"1" means that the event (death) occured at the time, while "0" means survival.

## Sheet: Experiment 2
Supplementary Data 2
Time after infection (h)	WT	ΔbgaA
42	1
47	1
65	1
65	1
65	1
65		1
96		1
98		1
120	1
120	1
210	1
216		1
249		1
312		1
336		0
336		0
336		0
"1" means that the event (death) occured at the time, while "0" means survival.

## Sheet: Experiment 3
Supplementary Data 2
Time after infection (h)	WT	ΔbgaA
48	1
54	1
60		1
78		1
84		1
84		1
84		1
90	1
90	1
102	1
132	1
174	1
180		1
186	1
336		0
336		0
"1" means that the event (death) occured at the time, while "0" means survival.
